# Supplementary material for: Polarity protein SCRIB interacts with SLC3A2 to regulate proliferation and tamoxifen resistance in ER+ breast cancer
Source: Commun Biol. 2022 May 2;5:403. doi: 10.1038/s42003-022-03363-3 (PMC9061724; doi:10.1038/s42003-022-03363-3)
Supplement: Supplementary file 4 — Supplementary Data 1 [file 42003_2022_3363_MOESM4_ESM.xlsx]

## Sheet: Fig. 1c
		Luminescence				Relative intensity
	MCF7_shGFP	2874900	2925600	2904300		1	1.01764	1.01023
	MCF7_SCRIB-KD	637570	752820	738520		0.221771	0.26186	0.256885
	MCF7_shGFP	2535400	2950000	3105600		1	1.16352	1.2249
	MCF7_SCRIB-KD	704520	750200	736260		0.277873	0.29589	0.290392
	MCF7_shGFP	2732800	2850500	3144400		1	1.04307	1.15061
	MCF7_SCRIB-KD	678540	761790	782940		0.248295	0.278758	0.286497

## Sheet: Fig. 1e
		Luminescence				Relative intensity
	T47D_shGFP	5002000	4842900	4884500		1	0.968193	0.976509
	T47D_SCRIB-KD	199220	197430	251340		0.0398281	0.0394702	0.0502479
	T47D_shGFP	4836400	4867400	5101300		1	1.00641	1.05477
	T47D_SCRIB-KD	151770	181330	200530		0.0313808	0.0374928	0.0414627
	T47D_shGFP	4558700	4599600	5085400		1	1.00897	1.11554
	T47D_SCRIB-KD	201390	274120	227180		0.0441771	0.0601312	0.0498344

## Sheet: Fig. 1f
Tumor size (mm3)
		shGFP					SCRIB-KD
	Day 15	3.44441	3.64364	6.2622	7.02403	8.35317	0.263786	0.968256	0.5103	0.446128	1.3353
	Day 18	3.00125	8.63195	3.9997	7.59316	5.18473	0.0536	0.17231	0.203456	0.423801	0.805752
	Day 21	2.4156	7.50533	5.41524	11.6129	3.96845	1.09938	0.73926	0.968112	1.07165	1.40263
	Day 24	6.45119	6.94634	5.37081	7.61732	5.71649	0.828144	0.839788	0.61	1.97005	1.47233
	Day 27	18.4868	6.09893	15.3696	15.5263	20.359	2.67293	3.79699	2.55879	1.68688	5.60965
	Day 30	16.8987	14.7812	17.2019	16.3255	14.9856	3.6504	0.935584	3.3372	1.87279	4.02
	Day 33	18.6749	21.8244	27.2918	26.764	23.7474	5.92584	2.3803	4.19051	1.42975	4.46804
	Day 36	32.156	20.605	28.0858	44.2499	56.0678	4.75624	3.8988	2.2218	3.321	6.04507
	Day 39	31.0022	30.8907	37.2645	62.2364	62.3346	4.02922	4.20176	3.85769	3.72645	5.94355
	Day 42	37.2122	36.593	54.7703	56.7025	68.3831	3.55457	4.32291	3.30271	5.04945	4.72
	Day 45	38.0025	38.8714	56.6228	97.4863	100.396	4.06469	3.7507	2.98125	2.54633	3.61681
	Day 48	33.5154	40.6424	70.9135	102.464	76.2823	3.02283	4.43456	2.10681	2.9767	6.93693
	Day 51	46.9059	52.1997	88.8522	179.373	81.7889	3.50218	4.23936	2.42768	2.8674	7.23937
	Day 54	60.6253	99.2873	115.824	247.118	85.2528	3.70628	3.00998	3.04741	4.03661	4.12877
	Day 57	80.3358	117.653	225.608	270.67	114.796	4.18	2.31413	4.29683	4.8023	6.61396
	Day 60	75.8015	161.902	252.511	307.128	143.08	3.2886	3.9799	4.02922	4	7.87413

## Sheet: Fig. 1h
		shGFP				SCRIB-KD
	Leu	9.51248	8.75465	8.64504		7.182	6.68276	6.99695

## Sheet: Fig. 1i
	Cont	Cont 10xLQ	SCRIB-KD	SCRIB-KD 10xLQ
	1	0.967409	0.520381	0.633101
	1.0162	0.964392	0.560306	0.597586
	1.04833	0.933658	0.496843	0.631244
	1.0052	1.00622	0.528319	0.678784
	1.00956	1.05961	0.427024	0.63519
	1.0318	1.01908	0.507057	0.576834
	0.897493	1.02205	0.466249	0.64299
	0.96351	0.993036	0.464995	0.540483
	1.01848	0.975487	0.479619	0.616667

## Sheet: Fig. 3f
	shGFP	SCRIB-KD	SCRIB-KD WT rescue	SCRIB-KD P305L rescue
	1	0.248925	0.470942	0.466096
	1.13043	0.323258	0.488007	0.49208
	1.03134	0.320071	0.534583	0.484123
	1.08676	0.289995	0.542804	0.404624
	1.0293	0.284922	0.519196	0.420029
	1.06834	0.225486	0.492646	0.432116
	shGFP	SCRIB-KD	SCRIB-KD WT rescue	SCRIB-KD P305L rescue
	1	0.281843	0.468785	0.389889
	1.00876	0.326496	0.515538	0.418264
	1.04689	0.322452	0.543483	0.438328
	1.14926	0.323261	0.465378	0.474464
	1.12699	0.3685	0.494373	0.464294
	1.14146	0.35494	0.467099	0.50881
	shGFP	SCRIB-KD	SCRIB-KD WT rescue	SCRIB-KD P305L rescue
	1	0.277409	0.334892	0.32199
	0.93209	0.22272	0.31522	0.323796
	0.834975	0.205112	0.330672	0.326331
	0.902886	0.199117	0.298159	0.316222
	0.938738	0.225361	0.354093	0.277743
	0.928219	0.197659	0.356704	0.251818

## Sheet: Fig. 5c
		Luminescence				Relative intensity
	Control	2240500	2412000	2038000		1	1.07655	0.909618
	SLC3A2-OE	2826200	2891600	3357000		1.26141	1.2906	1.49833
	Control	2579300	2209100	2803400		1	0.856473	1.08688
	SLC3A2-OE	3516800	3649400	3718200		1.36347	1.41488	1.44155
	Control	2227600	2753100	2810400		1	1.2359	1.26163
	SLC3A2-OE	3430000	3384800	3899600		1.53977	1.51948	1.75058

## Sheet: Fig. 5e
		Luminescence				Relative intensity
	MCF7 shGFP2	4865500	5516900	6471300		1	1.13388	1.33004
	MCF7 SLC3A2-KD	2862200	2643500	2338400		0.588264	0.543315	0.480608
	MCF7 shGFP2	5109100	5074300	5580400		1	0.993189	1.09225
	MCF7 SLC3A2-KD	2126500	2177200	2429100		0.416218	0.426142	0.475446
	MCF7 shGFP2	6449900	5476700	5488700		1	0.849114	0.850974
	MCF7 SLC3A2-KD	3970100	4133500	3823800		0.615529	0.640863	0.592846

## Sheet: Fig. 5f
Cell number
	shGFP			SLC3A2-KD
Day 0	1588000	1108000	1364000	1272000	1188000	1060000
Day 2	4880000	5040000	5000000	968000	1108000	780000
Day 4	6540000	7320000	4980000	1434000	1128000	1014000

## Sheet: Fig. 5g
	shGFP					SLC3A2-KD
Day 14	13.5401	26.8705	8.78182	21.9433	18.1149	2.04587	3.21122	1.38521	2.28105
Day 19	17.6999	25.8827	8.81754	20.8405	21.6803	1.5997	1.63262	1.05645	2.09832
Day 24	20.8515	30.3108	11.655	30.2661	32.7158	1.00813	2.5886	1.00614	2.12625
Day 29	23.8495	28.0001	20.427	35.132	48.5355	1.02668	0.972	0.90506	0.9072
Day 34	59.1021	46.9065	47.3924	89.7909	54.5593	1.48205	0.806284	0.497664	0.843551
Day 39	67.5683	77.3474	62.3194	100.378	77.502	0.748503	1.6562	0.705499	0.711298
Day 44	136.113	173.087	77.4912	168.667	97.8123	0.99095	0.588132	0.64	0.19912
Day 49	264.355	202.134	125.573	149.858	173.087	0.288	0.23567	0.18502	0.238712
Day 54	299.703	234.286	131.785	202.435	205.52	0.432666	0.321726	0.0464	0.355008
Day 59	383.94	333.44	207.857	276.088	230.058	0.272924	0.2736	0.19435	0.171349

[truncated: 3 more sheets: Fig. 7e, Fig. 7g, Fig. 7h]
