# Supplementary material for: Polarity protein SCRIB interacts with SLC3A2 to regulate proliferation and tamoxifen resistance in ER+ breast cancer
Source: Commun Biol. 2022 May 2;5:403. doi: 10.1038/s42003-022-03363-3 (PMC9061724; doi:10.1038/s42003-022-03363-3)
Supplement: Supplementary file 5 — Supplementary Data 2 [file 42003_2022_3363_MOESM5_ESM.xlsx]

## Sheet: Supplementary Fig. 1i
		shGFP			SCRIB-KD
	Day 0	1128000	1128000	1184000	1040000	1144000	1132000
	Day 2	2376000	3088000	2520000	1608000	1220000	1440000
	Day 4	5160000	4602000	5424000	3036000	2394000	2736000

## Sheet: Supplementary Fig. 1j
	T47D	shGFP			SCRIB-KD
	Day 0	9330000	8300000	9100000	1520000	1430000	1720000
	Day 1	17140000	17540000	18260000	1630000	1700000	1720000
	Day 2	24300000	23700000	24900000	1720000	2150000	1790000

## Sheet: Supplementary Fig. 1k
	Alive
	MCF7	shGFP			SCRIB-KD
	Day 0	1256000	1172000	1240000	1268000	1112000	1224000
	Day 2	2988000	3416000	3172000	1704000	1512000	1860000
	Day 4	5682000	6480000	5538000	3240000	4236000	3096000

## Sheet: Supplementary Fig. 1l
	Dead
	MCF7	shGFP			SCRIB-KD
	Day 0	28160	23440	30480	37520	30480	30480
	Day 2	44400	58800	49200	39880	35200	108000
	Day 4	162000	193800	154800	126600	183000	144000

## Sheet: Supplementary Fig. 1m
		T47D shGFP			SCRIB-KD
	Day 0	1576000	1228000	1224000	1368000	1028000	1008000
	Day 2	2928000	2564000	2884000	1580000	1492000	1788000
	Day 4	3042000	3990000	3204000	1860000	1452000	1902000

## Sheet: Supplementary Fig. 1n
		T47D shGFP			SCRIB-KD
	Day 0	23440	21120	21120	28160	14080	18760
	Day 2	98400	44400	49200	58800	136000	129200
	Day 4	292200	524400	606000	341400	295800	432600

## Sheet: Supplementary Fig. 1p
	MCF7 shGFP2	SCRIB-KD_2
	1	0.468306
	1.01353	0.450532
	1.09729	0.531301
	1	0.435239
	1.03177	0.491671
	1.12346	0.512569
	1	0.468137
	1.08045	0.481133
	1.09693	0.536183

## Sheet: Supplementary Fig. 1r
	shGFP	SCRIB-KD_2
	1	0.469677
	0.796227	0.530789
	0.869198	0.566476
	0.62178	0.536751
	0.655384	0.501108
	0.712129	0.436516
	0.654653	0.415126
	0.714191	0.490735

## Sheet: Supplementary Fig. 1u
	LJM	1	0.984209	1.01025	1.02284	1.13043	1.04769	1.02058	0.982794	0.846069
	HA-SCRIB WT	1.29628	1.15266	1.12131	1.23502	1.25258	1.24908	1.15714	1.15872	1.08923

## Sheet: Supplementary Fig. 1w
	T47D SCRIB-OE shpere assay
	LJM	1	1.09792	0.810581	0.906857	0.646503	1.0055	0.956411	0.797389	1.12156
	HA-SCRIB	1.31395	1.10966	1.36732	0.898172	1.30364	1.06896	1.18461	1.11007	1.39893

[truncated: 13 more sheets: Supplementary Fig. 1x, Supplementary Fig. 2e, Supplementary Fig. 2f, Supplementary Fig. 3b, Supplementary Fig. 6b, Supplementary Fig. 6d, Supplementary Fig. 6f, Supplementary Fig. 6h, Supplementary Fig. 6i, Supplementary Fig. 6j, Supplementary Fig. 6k, Supplementary Fig. 6l, Supplementary Fig. 6m]
